# Supplementary material for: Generating Bone Marrow Chimeric Mouse Using GPR120 Deficient Mouse for the Study of DHA Inhibitory Effect on Osteoclast Formation and Bone Resorption
Source: Int J Mol Sci. 2023 Nov 30;24(23):17000. doi: 10.3390/ijms242317000 (PMC10707107; doi:10.3390/ijms242317000)
Supplement: Supplementary file 1 [file ijms-24-17000-s001.zip]

Archive with 1 entries (1 files):
- ijms-2648776-supplementary.pdf
